# Supplementary material for: Triple Blockade of Oncogenic RAS Signaling Using KRAS and MEK Inhibitors in Combination with Irradiation in Pancreatic Cancer
Source: Int J Mol Sci. 2024 Jun 6;25(11):6249. doi: 10.3390/ijms25116249 (PMC11172716; doi:10.3390/ijms25116249)
Supplement: Supplementary file 1 [file ijms-25-06249-s001.zip]

Archive with 1 entries (1 files):
- ijms-3008149-supplementary.pdf
